# Supplementary material for: Engineering Toughness in a Brittle Vinyl Ester Resin Using Urethane Acrylate for Additive Manufacturing
Source: Polymers (Basel). 2023 Aug 22;15(17):3501. doi: 10.3390/polym15173501 (PMC10490117; doi:10.3390/polym15173501)
Supplement: Supplementary file 1 [file polymers-15-03501-s001.zip]

Archive with 1 entries (1 files):
- polymers-2543119-supplementary.pdf
